# Supplementary material for: Conserved linear dynamics of single-molecule Brownian motion
Source: Nat Commun. 2017 Jun 6;8:15675. doi: 10.1038/ncomms15675 (PMC5467176; doi:10.1038/ncomms15675)
Supplement: Supplementary Software — Software for lattice occupancy analysis. The analysis can be done by running the file Main.m. [file ncomms15675-s11.zip]

Archive with 9 entries (9 files):
- Td_Prob.m
- DFA.M
- Disp_resolve.m
- DTW.M
- FT_filt.m
- Main.m
- Main2.m
- MSD_norm.m
- Td_MSD.M
