# Supplementary material for: Conserved linear dynamics of single-molecule Brownian motion
Source: Nat Commun. 2017 Jun 6;8:15675. doi: 10.1038/ncomms15675 (PMC5467176; doi:10.1038/ncomms15675)
Supplement: Supplementary Software — Software for lattice occupancy analysis. The analysis can be done by running the file Main.m. [file ncomms15675-s11.zip › Td_Prob.m]

function [ Phalf ] = Td_Prob(  Frame_number, Coordinates, Parameters )
% Calculations of the time-dependent probability

Coordinates(:,1)=Coordinates(:,1)-(floor(min(Coordinates(:,1))))+1;
Coordinates(:,2)=Coordinates(:,2)-(floor(min(Coordinates(:,2))))+1; 
X=floor(max(Coordinates(:,1)))+1;
Y=floor(max(Coordinates(:,2)))+1;
binary_matrix=zeros(X,Y,Parameters.Sliding_window_size+1);
for binary_matrix_indx=1:Parameters.Sliding_window_size+1
    binary_matrix(floor(Coordinates(binary_matrix_indx,1)),...
        floor(Coordinates(binary_matrix_indx,2)),binary_matrix_indx)=1;
end

for Superimp_L1=1:Parameters.Sliding_window_size
    clear binary_matrix_2 Pixels Pixels_num Increment
    binary_matrix_2=zeros(X,Y,Parameters.Sliding_window_size-...
        Superimp_L1+2);
    binary_matrix_2(:,:,1:end)=binary_matrix(:,:,Superimp_L1:end);
    x=zeros(X,Y);
    msz=size (binary_matrix_2);
    for Superimp_L2=1:msz(1,3)
        x= x + binary_matrix_2 (:,:,Superimp_L2);
        Pixels{Superimp_L2}=find (x>0);
        Pixels_num {Superimp_L2}= length (Pixels{Superimp_L2});
        if Superimp_L2>1
            Increment(Superimp_L2-1,1)=Pixels_num{Superimp_L2}-...
                Pixels_num{Superimp_L2-1};
            Zeros_num{Superimp_L1}(Superimp_L2-1,1)=...
                length(find (Increment>0));
        end
    end
end

for av_Prob=Parameters.Sliding_window_size:-1:1
    
    Averaged_matrix(Parameters.Sliding_window_size-av_Prob+1,1)=...
        mean(cellfun(@(x)x(Parameters.Sliding_window_size-av_Prob+1)...
        ,Zeros_num(1:av_Prob)));
    
    Crude_Prob(Parameters.Sliding_window_size+1-av_Prob,1)=...
        (Averaged_matrix(Parameters.Sliding_window_size+1-av_Prob,1)...
        /(Parameters.Sliding_window_size+1-av_Prob));
end

xscale=[2:length(Crude_Prob)+1]';
ft = fittype( '((1/sqrt(2*pi))*(c)^-1*x^-a)', 'independent', 'x',...
    'dependent', 'y' );
opts = fitoptions( ft );
opts.Display = 'Off';
opts.Lower = [-Inf -Inf];
opts.StartPoint = [0.656631693151574 0.443256635997467];
opts.Upper = [Inf Inf];
[c, gof] = fit( xscale, Crude_Prob(1:end), fittype(ft ), opts );
Phalf=(0.3989*(c.c)^-1*(Parameters.Sliding_window_size/2)^-(c.a));


end
