# Supplementary material for: Conserved linear dynamics of single-molecule Brownian motion
Source: Nat Commun. 2017 Jun 6;8:15675. doi: 10.1038/ncomms15675 (PMC5467176; doi:10.1038/ncomms15675)
Supplement: Supplementary Software — Software for lattice occupancy analysis. The analysis can be done by running the file Main.m. [file ncomms15675-s11.zip › DFA.M]

function [ Hurst_Probability ] = DFA( ProbabilityNorm, Parameters )
% Detrended Fluctuation Analysis


PLE_scale=ceil(exp(linspace(log(Parameters.PLE_limit.A),...
    log(Parameters.PLE_limit.B),20)));
Time_series=cumsum(ProbabilityNorm-mean(ProbabilityNorm));

for PLE_lp1=1:length(PLE_scale),
    for PLE_lp2=1:floor(length(Time_series)/PLE_scale(PLE_lp1)),
        
        Param1=polyfit((((PLE_lp2-1)*PLE_scale(PLE_lp1))+1:PLE_lp2*...
            PLE_scale(PLE_lp1))',Time_series(((PLE_lp2-1)*...
            PLE_scale(PLE_lp1))+1:PLE_lp2*PLE_scale(PLE_lp1)),...
            Parameters.DFA_order);
        fitted_vals{PLE_lp2,PLE_lp1}=polyval(Param1,((PLE_lp2-1)*...
            PLE_scale(PLE_lp1))+1:PLE_lp2*PLE_scale(PLE_lp1));
        Root_mean_squared{PLE_lp1}(PLE_lp2)=...
            sqrt(mean((Time_series(((PLE_lp2-1)*PLE_scale(PLE_lp1))+1:...
            PLE_lp2*PLE_scale(PLE_lp1))'-fitted_vals{PLE_lp2,PLE_lp1}).^2));
    end
    Overall_RMS(PLE_lp1)=sqrt(mean(Root_mean_squared{PLE_lp1}.^2));
end

[parameter,s]=polyfit(log(PLE_scale),log(Overall_RMS),1);
Hurst_Probability=parameter(1);


end
