# Supplementary material for: Conserved linear dynamics of single-molecule Brownian motion
Source: Nat Commun. 2017 Jun 6;8:15675. doi: 10.1038/ncomms15675 (PMC5467176; doi:10.1038/ncomms15675)
Supplement: Supplementary Software — Software for lattice occupancy analysis. The analysis can be done by running the file Main.m. [file ncomms15675-s11.zip › Disp_resolve.m]

%% This script resolves the displacements of the CLO sub-mode

clearvars -except Parameters Coordinates_M ProbabilityNorm MSDNorm ...
    Hurst_Probability DTW_TS MSD_TS Prob_TS

Window=Parameters.Sliding_window_size+Parameters.DTW_window_size;
DTW_TS(DTW_TS>0)=0;
Coordinates_MP=Coordinates_M*Parameters.Pixel_size*1000;

for pmsd=1:length(Coordinates_MP)-1
    Displacements(pmsd,1)=sqrt((Coordinates_MP(pmsd+1,1)-...
        Coordinates_MP(pmsd,1))^2+(Coordinates_MP(pmsd+1,2)-...
        Coordinates_MP(pmsd,2))^2);
end

DTW_TS_INV = 1.01*max(DTW_TS) - DTW_TS;
[local,localindex] = findpeaks(DTW_TS_INV);
mlocal=DTW_TS(localindex);
inx=find(mlocal<Parameters.DTW_Mstd);
localindex2=localindex(inx);
mlocal2=mlocal(inx);
localindex3(1)=localindex2(1);
cnt=2;
for h=1:length(localindex2)-1
    if localindex2(h+1)-localindex2(h)>=Window
        localindex3(cnt,1)=localindex2(h+1);
        cnt=cnt+1;
    end
end
for h=1:length(localindex3)
    trjfin(:,:,h)=Coordinates_M(localindex3(h):localindex3(h)+(Window-1),:);
    dispFT=Displacements(localindex3(h):localindex3(h)+(Window-1),:);
    Displacement_CLO((h-1)*Window+1:(h-1)*Window+Window,1)=dispFT;
    
end
