# Supplementary material for: Conserved linear dynamics of single-molecule Brownian motion
Source: Nat Commun. 2017 Jun 6;8:15675. doi: 10.1038/ncomms15675 (PMC5467176; doi:10.1038/ncomms15675)
Supplement: Supplementary Software — Software for lattice occupancy analysis. The analysis can be done by running the file Main.m. [file ncomms15675-s11.zip › DTW.M]

function [ DTW_TS ] = DTW( Parameters, TS1, TS2 )
% Dynamic Time Warping

Initial_matrix=nan(length(TS1)+1, length(TS2)+1);
Initial_matrix(1,1)=0;

for il=1:length (TS1)
    
    for sl=max(il-Parameters.DTW_window_size,1):min(il+...
            Parameters.DTW_window_size,length (TS1))
        Distance_matrix=abs(TS1(il)-TS2(sl));
        Initial_matrix(il+1,sl+1)=Distance_matrix+min(...
            [Initial_matrix(il,sl+1), Initial_matrix(il+1,sl),...
            Initial_matrix(il,sl)] );
    end
    
end

DTW_TS=((sum(TS1)-sum(TS2))/abs(sum(TS1)-sum(TS2)))*...
    Initial_matrix(length (TS1)+1,length (TS1)+1);
end
