# Supplementary material for: Conserved linear dynamics of single-molecule Brownian motion
Source: Nat Commun. 2017 Jun 6;8:15675. doi: 10.1038/ncomms15675 (PMC5467176; doi:10.1038/ncomms15675)
Supplement: Supplementary Software — Software for lattice occupancy analysis. The analysis can be done by running the file Main.m. [file ncomms15675-s11.zip › FT_filt.m]

%% Fourier transform and band-pass filtering

clearvars -except Parameters Coordinates_M ProbabilityNorm MSDNorm ...
    Hurst_Probability DTW_TS Displacement_CLO MSD_TS Prob_TS

Displacement_CLO_norm = Displacement_CLO - mean(Displacement_CLO);
fs=length(Displacement_CLO);
[pxx,f] = periodogram(Displacement_CLO_norm,[],...
    [1:100],fs);
Hd = designfilt('bandpassiir', ...
    'StopbandFrequency1',0.008,'PassbandFrequency1',0.009, ...
    'PassbandFrequency2',0.011 ,'StopbandFrequency2',0.012, ...
    'StopbandAttenuation1',31,'PassbandRipple',30, ...
    'StopbandAttenuation2',31,'DesignMethod','butter','SampleRate',1);
Displacement_CLO_filtered=filter(Hd,Displacement_CLO);

range = max(Displacement_CLO_filtered) - min(Displacement_CLO_filtered);
Displacement_CLO_filtered = (Displacement_CLO_filtered - min(Displacement_CLO_filtered)) / range;
range2 = max (Displacement_CLO) - min (Displacement_CLO);
Displacement_CLO_filtered_Normalized = ...
    (Displacement_CLO_filtered*range2) + min(Displacement_CLO);
