# Supplementary material for: Conserved linear dynamics of single-molecule Brownian motion
Source: Nat Commun. 2017 Jun 6;8:15675. doi: 10.1038/ncomms15675 (PMC5467176; doi:10.1038/ncomms15675)
Supplement: Supplementary Software — Software for lattice occupancy analysis. The analysis can be done by running the file Main.m. [file ncomms15675-s11.zip › Main.m]

%% Supplementary software for "Conserved Linear Dynamics of Single Molecule Motion"
% This script and the linked functions contain the detailed calculations
% described in the above mentioned article. Please refer to the
% Supplementary Information for details on the software and how to
% read the output variables.
% Copyright KAUST 08/2016 (maged.serag@kaust.edu.sa)

%% Initializing the parameters

% clearing variables and closing all open figures
clear; close all; warning off  %#ok<WNOFF>

% Number of the processor cores to be used during the analysis
Parameters.Cores = 4;

% The name of the file containing the coordinates of the trajectories.
Parameters.File_name = ('6kbp.txt');

% The length of the trajectory to be analyzed
Parameters.Trajectory_length = 29360;

% The pixel size of the camera in micrometers
Parameters.Pixel_size = 0.16;

% The frame rate in seconds
Parameters.Frame_rate = 0.0064;

% The size of the sliding window of the time-dependent probability and
% the time-dependent MSD analyses. The unit is in frames.
Parameters.Sliding_window_size = 50;

% The size limits of the segments of the detrended fluctuation analysis
% (DFA)
Parameters.PLE_limit.A=50;
Parameters.PLE_limit.B=5000;

% The fitting limit for the side length of the confined area in micrometers
Parameters.Confined_limit = 0.7;

% The fitting order in the detrended fluctuation analysis (DFA)
Parameters.DFA_order = 1;

% The size of the sliding window of the dynamic time warping (DTW)
% analysis in frames
Parameters.DTW_window_size = 50;

% Mean - (1.28 * Standard deviation of the time-wrapped signal).
Parameters.DTW_Mstd = -0.5747 - (1.28 * 3.742);


%% Calculations
tic
delete(gcp); parpool (Parameters.Cores) % Initializing processor cores
disp('Started at: '); fprintf('\b'); disp(datestr(now))
fprintf('\nRunning the time-dependent calculations...') ;
fprintf('Please refer to the benchmark results in the Supplementary\n');

Main2

fprintf('\nFinished in: '); fprintf('\b'); fprintf(' %d minutes\n',round(toc/60))

save Results
