# Supplementary material for: Conserved linear dynamics of single-molecule Brownian motion
Source: Nat Commun. 2017 Jun 6;8:15675. doi: 10.1038/ncomms15675 (PMC5467176; doi:10.1038/ncomms15675)
Supplement: Supplementary Software — Software for lattice occupancy analysis. The analysis can be done by running the file Main.m. [file ncomms15675-s11.zip › Main2.m]

%% This script contains the full calculations of our four-setp Analytical approach

%% Loading the data and doing the time dependent calculations

% Loading the coordinates
Coordinates_M = load(Parameters.File_name);

% Calculations of the time-dependent probability & MSD

parfor Frame_number=1:Parameters.Trajectory_length - ...
        Parameters.Sliding_window_size
    
    % Time dependent probability
    [ Prob_TS(Frame_number,1) ] = ...
        Td_Prob ( Frame_number, Coordinates_M...
        (Frame_number:Frame_number+Parameters.Sliding_window_size,:),...
        Parameters );
    
    % Time dependent MSD
    [ MSD_TS(Frame_number,1), index(Frame_number,1) ] = ...
        Td_MSD (  Frame_number, Coordinates_M...
        (Frame_number:Frame_number+Parameters.Sliding_window_size,:)*...
        Parameters.Pixel_size, Parameters );
    
end

% Normalizing the Probability and the MSD time series

ProbabilityNorm = (Prob_TS - min(Prob_TS)) / ...
    (max(Prob_TS) -  min(Prob_TS));

[ MSDNorm ] = MSD_norm( Parameters, ProbabilityNorm, MSD_TS, index );

%% Detrended Fluctuation Analysis
disp ('Running Detrended Fluctuation Analysis...')

[ Hurst_Probability ] = DFA( ProbabilityNorm, Parameters );

%% Dynamic time warping ( Analysis of the CLO sub-mode )
% Removing,both, the high occupancy fluctuations and the directed-like
% motion. Analayzing the low occupancy fluctuations and the confined-like
% motion.
disp ('Running Dynamic Time Warping...')

MSDNorm(MSDNorm < mean(ProbabilityNorm))= mean(ProbabilityNorm);
ProbabilityNorm(ProbabilityNorm < mean(ProbabilityNorm))=...
    mean(ProbabilityNorm);

parfor z=1:length(ProbabilityNorm)-Parameters.DTW_window_size
    
    [ DTW_TS(z,1) ] = DTW( Parameters,...
        MSDNorm(z:z+Parameters.DTW_window_size)',...
        ProbabilityNorm (z:z+Parameters.DTW_window_size));
    
end

%% Resolving the displacements of the CLO sub-mode
disp ('Resolving displacements...')

Disp_resolve

%% Fourier transform and band-pass filtering
disp ('Fourier Transform and filtering...')

FT_filt
