# Supplementary material for: Conserved linear dynamics of single-molecule Brownian motion
Source: Nat Commun. 2017 Jun 6;8:15675. doi: 10.1038/ncomms15675 (PMC5467176; doi:10.1038/ncomms15675)
Supplement: Supplementary Software — Software for lattice occupancy analysis. The analysis can be done by running the file Main.m. [file ncomms15675-s11.zip › MSD_norm.m]

function [ MSDNorm ] = MSD_norm( Parameters, Probability, MSD_TS, index )
% Normalization of the MSD time series

m = min(MSD_TS(index==2));
range = max(MSD_TS(index==2)) - m;
array1 = (MSD_TS(index==2) - m) / range;
range2 = 1 - mean(Probability);
a = (array1*range2) + mean(Probability);
m = min(MSD_TS(index==3));
range = max(MSD_TS(index==3)) - m;
array2 = (MSD_TS(index==3) - m) / range;
range2 = mean(Probability);
b = (array2*range2);
MSDNorm=nan(1,Parameters.Trajectory_length - ...
    Parameters.Sliding_window_size);
MSDNorm(find(index==2))=a; MSDNorm(find(index==3))=b;
MSDNorm(find(index==1))=mean(Probability);
MSDNorm(find(MSDNorm==Inf))=mean(Probability);
MSDNorm(find(isnan(MSDNorm)))=mean(Probability);

end
