# Supplementary material for: Conserved linear dynamics of single-molecule Brownian motion
Source: Nat Commun. 2017 Jun 6;8:15675. doi: 10.1038/ncomms15675 (PMC5467176; doi:10.1038/ncomms15675)
Supplement: Supplementary Software — Software for lattice occupancy analysis. The analysis can be done by running the file Main.m. [file ncomms15675-s11.zip › Td_MSD.M]

function [ Mtds, k ] = Td_MSD (  Frame_number, Coordinates, Parameters )
% Calculations of the time-dependent MSD

for MSD_Lp1 =1:Parameters.Sliding_window_size/2
    clear MSDi
    for ca=1:Parameters.Sliding_window_size-MSD_Lp1
        MSDi(ca)=(Coordinates(ca+MSD_Lp1,1)-Coordinates(ca,1))^2+...
            (Coordinates(ca+MSD_Lp1,2)-Coordinates(ca,2))^2;
    end
    MSDc(1,MSD_Lp1)=mean(MSDi);
end
XX=[1:1:(1*(Parameters.Sliding_window_size/2-5))]'*...
    Parameters.Frame_rate;
YY=MSDc(1:Parameters.Sliding_window_size/2-5);

ft = fittype( '4*a*x', 'independent', 'x', 'dependent', 'y' );
opts = fitoptions( 'Method', 'NonlinearLeastSquares' );
opts.Display = 'Off';
opts.StartPoint = 0.523966007400005;
[fit_rand, gof_rand] = fit( XX, YY', ft, opts );

ft = fittype( '4*b*x+(a^2)*x^2', 'independent',...
    'x', 'dependent', 'y' );
opts = fitoptions( 'Method', 'NonlinearLeastSquares' );
opts.Display = 'Off';
opts.StartPoint = [0.141886338627215 0.421761282626275];
[fit_dir, gof_dir] = fit( XX, YY', ft, opts );

try
    ft = fittype( '(a^2)/3*[1-exp((-12*D*x)/a^2)]+4*b^2',...
        'independent', 'x', 'dependent', 'y' );
    opts = fitoptions( 'Method', 'NonlinearLeastSquares' );
    opts.Display = 'Off';
    opts.StartPoint = [0.437093550306219 ...
        0.613535197626676 0.0272435619987107];
    [fit_con, gof_con] = fit(XX, YY', ft, opts );
catch
    fit_con.a=0;
    gof_con.rsquare=-Inf;
end

MS(1)=fit_rand.a(1); L(1)=gof_rand.rsquare;
MS(2)=fit_dir.a(1); L(2)=gof_dir.rsquare;
MS(3)=fit_con.a(1); L(3)=gof_con.rsquare;
k=find(L==max(L));
k=k(1);
Mtds=MS(k);

if k==3 && MS(3)>Parameters.Confined_limit
    k=find(L==max(L(1:2)));
    if length(k)>1
        k=2;
        Mtds=MS(k);
    else
        Mtds=MS(k);
    end
elseif k==3 && MS(3)<=0
    Mtds=MS(1);
    k=1;
elseif k==2 && MS(2)<0
    Mtds=MS(1);
    k=1;
end

end
